# Supplementary material for: Identification of Insertion/Deletion Markers for Photoperiod Sensitivity in Rice (Oryza sativa L.)
Source: Biology (Basel). 2024 May 20;13(5):358. doi: 10.3390/biology13050358 (PMC11117668; doi:10.3390/biology13050358)
Supplement: Supplementary file 1 [file biology-13-00358-s001.zip]

Archive with 1 entries (1 files):
- biology-2868770-supplementary.xlsx
