# Supplementary material for: Identification of Insertion/Deletion Markers for Photoperiod Sensitivity in Rice (Oryza sativa L.)
Source: Biology (Basel). 2024 May 20;13(5):358. doi: 10.3390/biology13050358 (PMC11117668; doi:10.3390/biology13050358)
Supplement: Supplementary file 1 [file biology-13-00358-s001.zip › biology-2868770-supplementary.xlsx]

## Sheet: Sheet1
Supplementary Table S1: Variation of Heading Date, Days to Flowering and Plant Height
Accession Codes	Accession Names	Heading Date	Days to flowering (days)	Plant Height (cm)
MDI-7	LUN VANG	02/01/2021	93	122
MDI-18	NEP SUA	07/01/2021	98	160
MDI-21	DOC PHUNG	30/12/2020	90	156
MDI-22	TRA LONG 2	07/01/2021	98	146
MDI-31	MOT BUI DO CAO CA MAU	31/12/2020	91	143
MDI-41	THOM MUA 1	24/12/2020	84	170
MDI-42	HUYET RONG LONG AN	24/12/2020	84	150
MDI-44	MTL110	NA	70	105
MDI-61	MTL938	NA	70	109
MDI-64	MTL930	NA	79	103
MDI-66	MTL372	NA	60	89
MDI-72	CHAU HANG VO	31/01/2021	91	150
MDI-88	NANG KEO BA TU	04/01/2021	95	159
MDI-96	NEP MO 3	24/01/2021	115	164
MDI-102	SOI DO	23/01/2021	114	169
MDI-123	NEP AO GIA	30/12/2020	90	108
MDI-125	NHO HUONG	01/01/2021	92	150
MDI-126	NANG THOM CHO DAO	24/12/2020	84	166
MDI-133	CHO BIEN	04/01/2021	95	153
NA: Rice accessions have the capability to initiate heading throughout the year, upon the availability of sufficient time for maturation.
